# Supplementary material for: The State of the Evidence about the Family and Community Nurse: A Systematic Review
Source: Int J Environ Res Public Health. 2022 Apr 6;19(7):4382. doi: 10.3390/ijerph19074382 (PMC8998909; doi:10.3390/ijerph19074382)
Supplement: Supplementary file 1 [file ijerph-19-04382-s001.zip]

Archive with 1 entries (1 files):
- ijerph-1594470-supplementary.pdf
